# Supplementary material for: Hawthorn Proanthocyanidin Extract Inhibits Colorectal Carcinoma Metastasis by Targeting the Epithelial-Mesenchymal Transition Process and Wnt/β-Catenin Signaling Pathway
Source: Foods. 2024 Apr 12;13(8):1171. doi: 10.3390/foods13081171 (PMC11049232; doi:10.3390/foods13081171)
Supplement: Supplementary file 1 [file foods-13-01171-s001.zip]

Archive with 1 entries (1 files):
- foods-2901862-supplementary.pdf
